# Supplementary material for: Assessing the impact of introductory programming workshops on the computational reproducibility of biomedical workflows
Source: PLoS One. 2020 Jul 8;15(7):e0230697. doi: 10.1371/journal.pone.0230697 (PMC7343163; doi:10.1371/journal.pone.0230697)
Supplement: S1 Data — (CSV) [file pone.0230697.s005.csv]

Researcher:	Ariel Deardorff
Prepared for:	Assessing the Impact of Introductory Programming Workshops on Biomedical Computational Reproducibility
Date:	31-Jan-20
Title	Description
Applicability	When a researcher sees ways to use programming in their workflow that they hadn't realized before
Barrier	Factors that prevented the researchers from integrating programming into their workflow
BetterMethods	When a researcher learns that there are simpler, faster ways of working - generally that involve programming
Change	Something new they have implemented in their workflow because of their participation in the workshop.
CodeLibrary	Finding code online that they can use in their work
CodeSharing	Making code available on a public site or sharing with people outside the lab or research group
Collaboration	When a researcher describes using a tool to work with others in their lab/other research teams
ComputerNavigation	When a researcher uses their new coding skills to better download files and find things on their computer - generally referring to Unix
DataAnalysis	Using programming languages to analyze data
DataProcessing	The process of preparing data for analysis
DataSharing	Sharing research data within a lab or externally with other researchers
DataVisualization	When researchers discuss making figures or visualizing their data
Enabler	Factors that helped the researchers start using programming in their work
FurtherTraining	When researchers describe seeking out more programming training opportunities
FutureChange	When researchers have identified areas of their workflows that they would like to modify but haven't yet made the change.
Git/GitHub	When researchers discuss using the git version control system or the Github online platform
ImageAnalysis	Using programming to analyze images
Impact	The result of a new tool/process on the researcher's work
JupyterNotebook	The interactive environment used for Python in the course
LanguageTransition	When researchers mentioned switching from one programming language to another
LearningCurve	When a researcher talks about getting over their fear of learning to program or realizing how much it will take to learn to program
NewResearch	When new programming skills opens up new areas of research
NoUptake	When a researcher hasn't started using a tool and doesn't see any application for the tool in their work.
ProgrammingLiteracy	A basic understanding of the fundementals of how programming works
Python	The programming language Python
QuestionConfusion	Structural code - to mark where people where confused by what a question meant, generally the workflow question in the checklist
Reproducibility	Comments that discuss making work more rigorous and reproducible
RProgramming	The programming language R
Statistics	When a researcher discusses performing statistical analysis
Takeaway	The skills/areas of learning that stood out the most to attendees
ToolPractice	Getting a chance to use programming in a hands-on environment
Unix/CommandLine	When researchers discuss running programs on the command line or with the unix language
VersionControl	When researchers discuss saving different versions of their files/code
WorkshopStrength	Positive things about the workshop
WorkshopSuggestion	Areas of the workshop that could use improvement
